# Supplementary material for: Effects of Gluten on Gut Microbiota in Patients with Gastrointestinal Disorders, Migraine, and Dermatitis
Source: Nutrients. 2024 Apr 20;16(8):1228. doi: 10.3390/nu16081228 (PMC11053402; doi:10.3390/nu16081228)
Supplement: Supplementary file 1 [file nutrients-16-01228-s001.zip]

Archive with 1 entries (1 files):
- nutrients-2920349-supplementary.pdf
